# Supplementary material for: Targeting Lysosomes for Enhanced Anti-Cancer Therapeutics and Immune Response
Source: Int J Biol Sci. 2026 Jan 15;22(4):1693–716. doi: 10.7150/ijbs.127929 (PMC12905581; doi:10.7150/ijbs.127929)
Supplement: Supplementary file 1 — Supplementary table. [file ijbsv22p1693s1.xlsx]

## Sheet: Sheet1
Stark and Assaraf IJBS 2026
Table S1: Published clinical trials using a lysosome disrupting agent as an autophagy inhibitor to enhance cancer treatment outcome. Clinical trials that have been completed but have yet to be published are excluded from this Table.Unless otherwise detailed, patients received the core therapy mode in combination with the tested lysosome disrupting agent.
Clinical trial	Cancer type	Lysosome modulator	Core therapy mode	Treatment groups T= test group, C= control group	Outcome	Reference PMID
RCT	GBM	CQ	Carmustine	T: n=9, 150 mg/day CQ	Mean OS (months), T: 31 ± 6 ,C: 10.6 ± 2 (p<0.0002)	Briceño E et. al., 2003, 15727424
			RDT, 6000 Gy	C: n=9	CR and PR at 1 year (%): T: 56, 44. C: 11, 22
Phase III	GBM	CQ	Carmustine	T: n=15, 150 mg/day CQ	Post surgery median survival (months), T: 24 , C: 11.	Sotelo J et. al., 2006, 16520474
			RDT, 60 Gy	C: n=15, Placebo
Phase II	Brain metastases	CQ	RDT, 30 Gy WBI	T: n=39, 150 mg/day CQ	At one month, no differences were recorded in QoL or toxicity between the two groups	Rojas-Puentes LL et. al., 2013, 24010771
				C: n=34, Placebo	At one year, there was no difference in ORR between the two groups
					PFS T: 83.9%, C: 55.1%
Prospective Pilot	Brain metastases, lung, breast or ovarian solid tumors	CQ	RDT, 37.5 Gy WBI	T: n=20, 250 mg/day CQ	After three months, 2 CR, 13 PR, 1 SD	Eldredge HB et. al., 2013, 24187608
					Objective clinical response of 93%
Case series	rGBM	CQ	re-RT, 35-50 Gy	T: n=5, 250 mg/day CQ	After two months, 1 PFS, 2 PR, 1 SD, 1 PD	Bilger A et. al., 2014, 24928248
Phase IB	GBM	CQ	TMZ	n=6, 200 mg/day CQ	Maximum tolerated CQ dose of 200 mg.	Compter I et. al., 2021, 32866424
			RDT, 59.4 Gy	n=3, 300 mg/day CQ	Median survival of 11.5 months for EGFRvIII- patients and 20 months for EGFRvIII+ patients.
				n=4, 400 mg/day CQ
Retrospective	rGBM	CQ	TMZ	T1: n=4, 250 mg/day CQ + BEV	Median follow-up (months), T1: 39.07, T2: 31.82, C: 18.50	Witte HM et. al., 2024, 33590799
			RDT, 60 Gy	T2: n=5, BEV	Median PRS (months), T1: 23.92 ,T2: 12.97, C: 9.63 (p= 0.022)
				C: n=33	OS (months), T1: 36.57 ,T2: 26.83, C: 17.52
Phase I	Metastatic or unresectable PDAC	CQ	Gemcitabine	T1: n=3, 100 mg/week CQ	3 PR, 2 SD	Samaras P et. al., 2017, 28980060
				T2: n=3, 200 mg/week CQ	Median time to progression 4 months
				T3: n=3, 300 mg/week CQ	Median OS 7.6 months
Phase II	Metastatic, anthracycline-refractory breast cancer	CQ	Either paclitaxel, docetaxel, nab-paclitaxel or ixabepilone	T: n=31, 250 mg/day CQ	9.7% CR, 35.5% PR. ORR 45.2% vs the expected 30%, p=0.03	Anand K et. al., 2021, 34159901
					Median PFS 12.4 months, median OS 25.4 months.
Phase I	Metastatic melanoma	HCQ		T: n=13, 1200 mg/day HCQ	69.2% SD	Rangwala R et. al., 2014, 24991838
Phase I	Metastatic melanoma	HCQ	TMZ	T: n=22, 200-1200 mg/day HCQ	14% PR, 27% SD. Several patients exhibited complete resolution of several metastases	Rangwala R et. al., 2014, 24991839
Phase I/II	GBM	HCQ	RDT and TMZ	T: n=63, age 18-70, 1200 mg/day HCQ	12 months survival rates, T: 74.6%, C: 61.1%	Rosenfeld MR et. al., 2014, 24991840
				C: EORTC phase III n=287	24 months survival rates, T: 30.2%, C: 26.5%
Phase II	Metastatic PDAC	HCQ		T1: n=10, 800 mg/day HCQ	Median PFS 46 days, median OS 69 days	Wolpin BM et. al., 2014, 24821822
				T2: n=10, 1200 mg/day HCQ
Phase I/II	PDAC	HCQ	Gemcitabine	T: n=35, 1200 mg/day HCQ	61% decrease in CA 19-9, 77% R0 resection rate	Boone BA et. al., 2015, 25905586
					Median OS 34.8 months
					A 51% increase in LC3-II prolonged DFS from 6.9 to 15 months and OS from 10.8 to 34.8 months (p<0.05)
Phase II	Metastatic PDAC	HCQ	Gemcitabine and nab-paclitaxel	T: n=55, 1200 mg/day HCQ	Response rate, T=38.2%, C=21.1%	Karasic TB et. al., 2019, 31120501
				C: n=57	No improvement in OS and PFS
Phase I	Metastatic CRC	HCQ	Entinostat and regorafenib	T: n=20, 400-1200 mg/day HCQ	The drug combination was poorly tolerated with no evident anti-cancer activity	Karasic TB et. al., 2022, 35552447
Phase II	PDAC	HCQ	Gemcitabine and nab-paclitaxel	T: n=34 , 1200 mg/day HCQ	Evans IIB grade response , T: 55.9%, C: 10%	Zeh HJ et. al., 2020, 32156749
				C: n=30	Evans III grade response, T: 20.6%, C: 0
					Median OS, T 31 months, C 24 months
Phase I/II	PDAC	HCQ	Gemcitabine	T: n=28, 1200 mg/day HCQ	48% PR, median PFS 11 months, median OS 31 months	AlMasri SS et. al., 2021, 34559451
					5 year survival rate 31%
Phase Ib/II	Metastatic NSCLC	HCQ	Carboplatin and paclitaxel	T1: n=18, 400 mg/day HCQ	Overall, PR 33%, SD 20%. With BEV, PR was 50%	Malhotra J et. al., 2019, 31521049
				T2: n=12, 400 mg/day HCQ +BEV
Prospective RCT	Stage III-IV NSCLC	Ginsenoside Rg3	Vinorelbine and cisplatin	T: n=51, Two tablets Rg3 per day	Response rate, T=33.3%, C=14.5%, p=0.011	Sun Y et. al., 2006, 21172156
				C: n=55, Placebo	Mean OS (months), T: 15.3 ,C: 9.7 (p=0.0088)
Prospective RCT	NSCLC	Ginsenoside Rg3	Vinorelbine+cisplatin or Carboplatin+Paclitaxel+VP-16 or Gemcitabine+cisplatin	T1: n=43,Only Rg3	Survival rates at years 1, 2 and 3 was highest in T2, p>0.05	Lu P et. al., 2008, 18219455
				T2: n=46, Rg3 + core therapy	In T1 and T2 there was a ~50% increase in NKs
				C: n=44,
RCT	Stage III-IV NSCLC	Ginsenoside Rg3	First-line chemotherapy	T: n=199, Rg3	Median OS (months), T=12.03, C=8.46, p<0.05	Zhang Y et. al., 2018, 29730918
				C: n=215, Placebo	Less adverse events in group T, p<0.05
Prospective RCT	Advanced hepatocellular carcinoma	GinsenosideRg3	Transcatheter arterial chemoembolization	T: n=152, Rg3	Median OS (months), T=13.2, C=10.1, p=0.002	Zhou B et. al., 2016, 26885681
				C: n=76	Disease control rate, T=69.7%, C=51.3%, p=0.012
Abbreviations: BEV: bevacizumab; CQ: chloroquine; CR: complete response; CRC: colorectal cancer; EGFRvIII: epidermal growth factor receptor variant III; EORTC: European Organisation for Research and Treatment of Cancer; GBM: glioblastoma multiforme; Gy: gray; HCQ: hydroxychloroquine; NKs: natural killer cells; NSCLC: non-small cell lung cancer; ORR: overall response rate; OS: overall survival; PD…
